# Supplementary material for: AI-driven drug discovery using a context-aware hybrid model to optimize drug-target interactions
Source: Sci Rep. 2025 Oct 13;15:35719. doi: 10.1038/s41598-025-19593-4 (PMC12518806; doi:10.1038/s41598-025-19593-4)
Supplement: Supplementary file 1 — Supplementary Material 1 [file 41598_2025_19593_MOESM1_ESM.xls]

## Sheet: Sheet4
Methods	F1Score
BERT[27]	0.965
XGBoost [28]	0.79
KNN [28]	0.71
RF [28]	0.73
MultiTask DNN [29]	0.85
CA-HACO-LF [Proposed]	0.985

## Sheet: Sheet3
Methods	Recall
BERT[27]	0.963
XGBoost [28]	0.87
KNN [28]	0.62
RF [28]	0.87
MultiTask DNN [29]	0.86
CA-HACO-LF [Proposed]	0.986

## Sheet: Sheet2
Methods	Precision
BERT[27]	0.968
XGBoost [28]	0.73
KNN [28]	0.83
RF [28]	0.63
MultiTask DNN [29]	0.84
CA-HACO-LF [Proposed]	0.985

## Sheet: Sheet5
Methods	Accuracy
BERT[27]	0.97
XGBoost [28]	0.8
KNN [28]	0.77
RF [28]	0.72
MultiTask DNN [29]	0.88
CA-HACO-LF [Proposed]	0.986
